# Supplementary material for: Quantitative Analysis of Size‐Dependent Structural Disorder in Ruthenium Nanoparticles by Crystal PDF Full‐Space Refinement
Source: Small Methods. 2026 Apr 20;10(14):e01982. doi: 10.1002/smtd.202501982 (PMC13397271; doi:10.1002/smtd.202501982)
Supplement: Supplementary file 2 — Supporting File 2: smtd70600‐sup‐0002‐Data.zip. [file SMTD-10-e01982-s001.zip]

Archive with 4 entries (3 files):
- smtd70600-sup-0002-Data/
- smtd70600-sup-0002-Data/DSPARC_v1.14.1_Ruhcp22_20241208_f02h07_n4-lat_01-ph01.cif
- smtd70600-sup-0002-Data/Ru_fcc.cif
- smtd70600-sup-0002-Data/Ru_hcp.cif
