# Supplementary material for: Quantitative Analysis of Size‐Dependent Structural Disorder in Ruthenium Nanoparticles by Crystal PDF Full‐Space Refinement
Source: Small Methods. 2026 Apr 20;10(14):e01982. doi: 10.1002/smtd.202501982 (PMC13397271; doi:10.1002/smtd.202501982)
Supplement: Supplementary file 2 — Supporting File 2: smtd70600‐sup‐0002‐Data.zip. [file SMTD-10-e01982-s001.zip › smtd70600-sup-0002-Data/DSPARC_v1.14.1_Ruhcp22_20241208_f02h07_n4-lat_01-ph01.cif]

data_EUC

# cell parameters in vector [angstrom]
#    2.7083469623       0.0000000000       0.0000000000
#   -1.3541734812       2.3454972716       0.0000000000
#    0.0000000000       0.0000000000      25.8902253360

# cell parameters ( length, angstrom unit )
_cell_length_a       2.7083469623
_cell_length_b       2.7083469623
_cell_length_c      25.8902253360
# cell parameters ( angle, degree unit )
_cell_angle_alpha  90.000
_cell_angle_beta   90.000
_cell_angle_gamma 120.000
_symmetry_space_group_name_H-M    'P 1'      # あるいは _space_group_name_H-M_alt 'P 1'

loop_
_atom_site_label
_atom_site_type_symbol
_atom_site_fract_x
_atom_site_fract_y
_atom_site_fract_z
_atom_site_occupancy
Ru1 Ru 0.00000000 0.00000000 0.00000000 1.0000000000
Ru2 Ru 0.33333333 0.66666667 0.08333333 1.0000000000
Ru3 Ru 0.66666667 0.33333333 0.16666667 1.0000000000
Ru4 Ru 0.00000000 0.00000000 0.25000000 1.0000000000
Ru5 Ru 0.66666667 0.33333333 0.33333333 1.0000000000
Ru6 Ru 0.00000000 0.00000000 0.41666667 1.0000000000
Ru7 Ru 0.66666667 0.33333333 0.50000000 1.0000000000
Ru8 Ru 0.00000000 0.00000000 0.58333333 1.0000000000
Ru9 Ru 0.66666667 0.33333333 0.66666667 1.0000000000
Ru10 Ru 0.00000000 0.00000000 0.75000000 1.0000000000
Ru11 Ru 0.66666667 0.33333333 0.83333333 1.0000000000
Ru12 Ru 0.33333333 0.66666667 0.91666667 1.0000000000
