# Supplementary material for: Quantitative Analysis of Size‐Dependent Structural Disorder in Ruthenium Nanoparticles by Crystal PDF Full‐Space Refinement
Source: Small Methods. 2026 Apr 20;10(14):e01982. doi: 10.1002/smtd.202501982 (PMC13397271; doi:10.1002/smtd.202501982)
Supplement: Supplementary file 2 — Supporting File 2: smtd70600‐sup‐0002‐Data.zip. [file SMTD-10-e01982-s001.zip › smtd70600-sup-0002-Data/Ru_hcp.cif]

data_NIMS_MatNavi_4295227579_1_2

#
# COPYRIGHT NOTICE
#
# This CIF data is created using data from AtomWork, published 2010/06 by
# National Institute for Materials Science (NIMS), Tsukuba, Japan. Copyright
# 2010 by NIMS and  Materials Phases Data system (MPDS), Vitznau,
# Switzerland. All Rghts Reserved.
#
# DISCLAIMER
#
# The values reported here are taken from the literature and other sources and
# the author does not warrant their correctness nor accept any
# responsibility for errors. Users are advised to consult the primarysources.
#

_chemical_formula_sum 'Ru'
_space_group_crystal_system hexagonal
_symmetry_space_group_name_H-M 'P 63/m m c'
_symmetry_Int_Tables_number 194

loop_
    _symmetry_equiv_pos_site_id
    _symmetry_equiv_pos_as_xyz
1 x,y,z
2 -y,x-y,z
3 -x+y,-x,z
4 -x,-y,z+1/2
5 y,-x+y,z+1/2
6 x-y,x,z+1/2
7 y,x,-z
8 x-y,-y,-z
9 -x,-x+y,-z
10 -y,-x,-z+1/2
11 -x+y,y,-z+1/2
12 x,x-y,-z+1/2
13 -x,-y,-z
14 y,-x+y,-z
15 x-y,x,-z
16 x,y,-z+1/2
17 -y,x-y,-z+1/2
18 -x+y,-x,-z+1/2
19 -y,-x,z
20 -x+y,y,z
21 x,x-y,z
22 y,x,z+1/2
23 x-y,-y,z+1/2
24 -x,-x+y,z+1/2

_cell_length_a 2.704
_cell_length_b 2.704
_cell_length_c 4.278
_cell_angle_alpha 90
_cell_angle_beta 90
_cell_angle_gamma 120
_cell_volume 27.09
_cell_formula_units_Z 2

loop_
    _atom_site_label
    _atom_site_fract_x
    _atom_site_fract_y
    _atom_site_fract_z
    _atom_site_occupancy
    _atom_site_symmetry_multiplicity
    _atom_site_Wyckoff_symbol
    _atom_site_U_iso_or_equiv
    _atom_site_type_symbol
Ru 0.333333 0.666667 0.25 1.0 2 c ? Ru

_publ_section_title 'THE CONSTITUTION OF THE Ru-Rh SYSTEM'
_journal_coden_ASTM JCOMAH
_journal_name_full 'J. Less-Common Met.'
_journal_year 1984
_journal_volume 98
_journal_page_first 279
_journal_page_last 284
_journal_language English

loop_
    _publ_author_name
'Paschoal J.O.A.'
'Kleykamp H.'
'Th\"ummler F.'
